# Supplementary material for: Quality Evaluation of the Traditional Chinese Medicine Moutan Cortex Based on UPLC Fingerprinting and Chemometrics Analysis
Source: Metabolites. 2025 Apr 18;15(4):281. doi: 10.3390/metabo15040281 (PMC12029947; doi:10.3390/metabo15040281)
Supplement: Supplementary file 1 [file metabolites-15-00281-s001.zip]

Archive with 1 entries (1 files):
- metabolites-3541596-supplementary.pdf
